# Supplementary material for: A validation study of potential prognostic DNA methylation biomarkers in patients with acute myeloid leukemia using a custom DNA methylation sequencing panel
Source: Clin Epigenetics. 2022 Feb 11;14:22. doi: 10.1186/s13148-022-01242-6 (PMC8832751; doi:10.1186/s13148-022-01242-6)
Supplement: Supplementary file 1 — Additional file 1. List of analyzed regions (positions according to hg19 assembly). [file 13148_2022_1242_MOESM1_ESM.xlsx]

## Sheet: Supplementary Table 1
Supplementary Table S1 List of analyzed regions (positions according to hg19 assembly)
Chromosome	Start	End	Source	Associated gene according to the source article	Number of CpGs
chr12	7245030	7245031	Bozic2015	C1R	1
chr8	41166850	41166969	Guo2017	SFRP1	23
chr4	154710070	154710207	Guo2017	SFRP2	20
chr9	22008980	22009060	Hajkova2012	CDKN2B	6
chr6	152128829	152128928	Hajkova2012	ESR1	12
chr11	17740787	17740858	Hajkova2012	MYOD1	9
chr11	14993925	14994025	Hajkova2012	CALCA	6
chr16	11348972	11349055	Hajkova2012	SOCS1	10
chr16	68771014	68771083	Hajkova2012	CDH1	7
chr9	128510974	128511259	Hajkova2014	PBX3	15
chr2	25500046	25500047	Jost2014	DNMT3A - single CpG	1
chr2	25499904	25500262	Jost2014	DNMT3A - whole DMR	29
chr5	1009591	1009726	Li2017	NKD2	26
chr19	33794580	33794842	Lin2011	CEBPA	24
chr3	50378407	50378540	Liu2017	RASSF1A	16
chr1	208083683	208085683	Marcucci2014	CD34	72
chr1	113249025	113251025	Marcucci2014	RHOC	107
chr7	30028425	30030425	Marcucci2014	SCRN1	167
chr5	76113832	76115832	Marcucci2014	F2RL1	113
chr8	94711772	94713772	Marcucci2014	FAM92A1	126
chr21	26933456	26935456	Marcucci2014	MIR155HG	96
chr13	42534221	42536221	Marcucci2014	VWA8	99
chr10	102760600	102761233	Qu2017	LZTS2	11
chr9	127531036	127532100	Qu2017	NR6A1	24
chr14	25142840	25142868	Sestakova2019	GZMB	2
chr5	135416180	135416316	Treppendahl2012	VTRNA1-2	8
chr5	150400001	150400160	Zhou2015	GPX3	16
chr17	48049894	48049980	Zhou2016	DLX4	9

## Sheet: Supplementary Table 2
Supplementary Table S2 Clinical characteristics of 178 AML patients used for the validation study
ID	Age [years]	Sex (Male/Female)	AML classification FAB	Leukocytes [109/l]	Blasts in peripheral blood [%]	Blasts in bone marrow [%]	Cytogenetics (Grimwade 2010)	Transplantation in the 1st CR	Transplantation time [months]	Relapse	CR in the 1st induction	Number of mutations	FLT3-ITD	DNMT3Amut	IDH1/2mut	TET2mut	ASXL1mut	NRASmut	TP53mut	NPM1mut	CEBPAmut	RUNX1mut	OS [months]	Death	EFS [months]	Relapse/Death
A1	57	M	M4	44	0	17.8	2	1	6.9	0	1	3	0	1	0	0	0	0	0	1	0	0	48.6	0	43.3	0
A2	64	F	M2	64	6.3	15	2	0	0	1	0	0	0	0	0	NA	NA	NA	0	0	0	NA	35.7	1	34	1
A3	56	F	M8	55	15.4	38	2	0	0	0	1	4	1	1	1	0	0	0	0	1	0	0	83.2	0	82	0
A4	58	M	M8	81	2	24.2	2	0	0	0	0	1	0	0	0	0	0	0	0	0	0	0	8	1	4	1
A5	33	F	M5	23	0.5	67	2	1	5.8	0	1	1	0	0	0	1	0	0	0	0	0	0	8.2	1	7.3	1
A6	45	M	M5	83	100	0	2	0	0	1	1	1	1	0	0	0	0	0	0	0	0	0	9.9	1	2.2	1
A7	36	M	M8	52	23	20.8	2	0	0	0	1	4	1	1	0	0	0	0	0	1	0	0	75.1	0	74.2	0
A8	40	M	M8	9	0	30.8	3	0	0	0	1	1	0	0	0	0	0	0	1	0	0	0	30.3	1	1.5	1
A9	49	M	M8	58	2.5	24	3	1	1.6	1	0	3	0	1	0	1	0	0	0	0	0	0	26.5	1	22.7	1
A10	58	M	M4	39	11	36	2	0	0	1	1	4	0	1	1	0	0	1	0	1	0	0	11.5	1	8.6	1
A11	62	M	M5	136	14.5	39.2	2	0	0	0	1	3	0	1	0	0	0	0	0	1	0	0	25	1	24	1
A12	63	F	M5	132	0	77	2	0	0	0	NA	3	0	0	0	0	1	0	0	0	0	0	1.1	1	0	1
A13	53	F	M4	1	63.5	78.8	2	0	0	0	0	3	1	1	0	1	0	0	0	0	0	0	1.3	1	0	1
A14	52	F	M1	92	98	96.4	2	0	0	1	0	4	1	0	0	0	1	0	0	1	0	1	12.1	1	0	1
A15	36	M	M5	11	15.2	93.2	3	0	0	0	0	0	0	0	0	NA	NA	NA	0	0	0	NA	0.7	1	0	1
A16	52	M	M1	7	3.4	68.2	2	1	5.3	0	0	1	0	1	0	0	0	0	0	0	0	0	59.5	0	57.2	0
A17	56	M	M6	59	0	1.2	2	0	0	0	0	0	0	0	0	NA	NA	NA	NA	0	0	NA	3.9	1	0.3	1
A18	58	M	M6	25	1.4	9.8	2	1	3.9	0	1	0	0	0	0	NA	NA	NA	NA	0	0	NA	60.1	0	58.7	0
A19	68	F	M5	66	1	23.8	2	0	0	1	1	3	1	1	0	0	0	0	0	1	0	0	54	0	29.7	1
A20	42	F	M2	12	4	49	3	1	4.4	0	0	0	0	NA	NA	NA	NA	NA	NA	0	0	NA	51.6	0	49.7	0
A21	57	M	M2	49	64.5	67.4	2	1	6	0	0	1	0	1	0	0	0	0	0	0	0	0	49.2	0	47.5	0
A22	65	F	M6	6	2.5	5.4	2	1	5.1	0	1	1	0	NA	NA	NA	NA	NA	0	0	0	NA	48.6	0	47.5	0
A23	30	F	M4	51	27.5	72.4	2	1	5.5	1	1	4	0	1	0	0	1	1	0	1	0	0	65.9	0	16.3	1
A24	27	M	M1	18	2	22	3	1	5.9	0	0	0	0	0	0	0	0	0	0	0	0	0	44.4	0	42.2	0
A25	61	F	M7	24	0	67.2	3	0	0	0	1	3	0	1	0	0	0	0	1	0	1	0	8.5	1	6.4	1
A26	53	M	M2	NA	27	73	2	1	0.3	0	0	1	0	1	NA	NA	NA	NA	NA	NA	NA	NA	4	1	0	1
A27	62	M	M8	96	9.9	23.4	3	1	5.3	1	0	0	0	0	0	0	0	0	0	0	0	0	10.6	1	5.7	1
A28	55	F	M8	94	3.2	NA	NA	1	3.9	1	0	0	0	NA	NA	NA	NA	NA	0	NA	NA	NA	8.3	1	0	1
A29	48	F	M5	87	12	59.6	2	1	5.1	1	1	4	1	1	0	0	0	1	0	1	0	0	9.9	1	7.4	1
A30	62	M	M8	8	0.5	17.8	2	1	3.9	0	1	0	0	0	0	NA	NA	NA	NA	0	0	NA	36.9	0	34.2	0
A31	61	M	M4	29	9.5	26.8	2	0	0	0	0	3	1	0	0	0	1	0	0	0	0	1	6.7	1	0	1
A32	51	F	M4	119	43	47.4	2	1	6.6	1	1	3	1	1	0	0	0	0	0	1	0	0	55.8	0	20.4	1
A33	43	M	M4	88	40.6	46.4	2	1	16.7	0	1	2	0	0	1	NA	NA	NA	NA	1	NA	NA	63.5	0	46.8	0
A34	46	F	M2	53	46	46	2	0	0	1	1	2	0	1	0	0	0	0	0	1	0	0	86.4	0	60.3	1
A35	62	M	M5	115	0.5	48.6	3	0	0	1	1	4	0	1	0	0	0	1	0	1	0	0	3.8	1	2.5	1
A36	34	F	M4	126	5	21.6	2	0	0	1	1	3	0	1	0	0	0	0	0	1	0	0	21.7	1	8.7	1
A37	64	M	M4	133	77	80.6	2	0	0	0	0	4	1	1	1	0	0	0	0	1	0	0	1.8	1	0	1
A38	58	M	M1	85	60.4	92.8	2	0	0	0	0	2	0	1	1	0	0	0	0	0	0	0	4.1	1	0	1
A39	48	F	M5	106	4.5	53.2	2	1	7.5	1	1	2	0	1	0	0	0	0	0	1	0	0	43.9	0	22.9	1
A40	38	F	M8	15	8.8	23.6	2	0	0	1	1	0	0	NA	NA	NA	NA	NA	NA	NA	0	NA	40.6	0	31.8	1
A41	62	F	M2	17	19.1	52.8	3	1	4.6	0	1	1	0	0	0	NA	NA	NA	NA	0	0	NA	9.2	1	8.1	1
A42	43	F	M4	135	9.5	35	2	1	4.8	0	0	2	1	NA	NA	NA	NA	NA	NA	1	0	NA	38	0	35.8	0
A43	22	F	M5	95	0.9	93.2	3	0	0	1	1	0	0	NA	NA	NA	NA	NA	NA	0	0	NA	5.9	1	0.5	1
A44	57	F	M5	77	92	92	2	1	5	0	0	3	1	1	0	0	0	0	0	0	0	0	68.7	0	66.1	0
A45	26	F	M1	14	9.5	81.8	3	1	6	0	0	2	0	1	1	0	0	0	0	0	0	0	73.4	0	72.1	0
A46	59	M	M6	13	8.3	12.6	3	1	5.1	0	0	0	0	NA	NA	NA	NA	NA	0	0	NA	NA	67.5	0	64.3	0
A47	57	F	M5	68	36	95.8	2	1	5.4	0	1	0	0	0	0	0	0	0	0	0	0	0	16.3	1	14.9	1
A48	27	M	M4	76	2	19.6	2	1	3.5	0	1	1	0	NA	NA	NA	NA	NA	NA	0	0	NA	3.9	1	3	1
A49	40	F	M8	31	22.4	22.4	2	1	3.5	0	1	2	0	1	0	NA	NA	NA	NA	1	0	NA	75.5	0	74.1	0
A50	54	M	M4	34	19	19.4	2	0	0	1	1	0	0	NA	NA	NA	NA	NA	NA	0	0	NA	9.6	1	4.2	1
A51	61	F	M2	16	0.5	70.2	3	0	0	0	0	1	0	0	0	0	0	0	1	0	0	0	16.2	1	0	1
A52	60	F	M8	50	25	NA	2	1	2.3	0	1	5	1	1	0	0	0	1	0	1	0	0	10.7	1	9.5	1
A53	61	M	M2	67	5	22.6	2	0	0	0	0	4	1	1	1	0	0	0	0	0	0	0	4.3	1	0	1
A54	63	M	M1	20	1.9	68.8	2	0	0	1	1	2	0	0	1	0	0	0	0	0	0	0	48.4	1	8.4	1
A55	58	M	M8	57	2.9	26.6	3	0	0	0	0	1	0	0	0	0	0	0	1	0	0	0	19.1	1	0	1
A56	34	M	M2	78	72	44.8	1	0	0	1	1	0	0	0	0	0	0	0	0	0	0	0	32.1	1	1.3	1
A57	21	F	M1	93	11	53.6	2	1	5.3	0	1	1	1	0	0	0	0	0	0	0	0	0	64.9	0	63.8	0
A58	41	M	M1	108	89	85.2	2	1	4.1	0	0	3	0	0	0	1	0	1	0	1	0	0	63.7	0	61.6	0
A59	30	M	M2	112	84.5	45	2	1	4.5	1	1	2	1	0	1	0	0	0	0	0	0	0	62.8	0	13.1	1
A60	60	M	M1	10	20	69.8	2	0	0	1	1	3	0	1	1	0	0	0	0	0	0	0	51.8	1	11.1	1
A61	39	F	M4	134	0	20.2	3	0	0	0	0	1	0	0	0	0	0	0	1	0	0	0	2.1	1	0	1
A62	53	F	M4	110	62	46.4	2	0	0	0	1	4	0	1	1	0	0	1	0	1	0	0	16.9	1	15.8	1
A63	69	F	M1	37	96	93.2	2	0	0	0	0	4	1	0	0	1	0	0	0	1	0	0	4.2	1	0	1
A64	60	M	M1	35	94	96.4	2	1	3.9	1	0	6	1	1	1	1	0	0	0	1	1	0	22.8	1	16.8	1
A65	60	M	M2	103	64	69.8	2	0	0	0	0	3	0	0	1	0	0	0	0	1	0	0	0.9	1	0	1
A66	51	F	M5	5	2.9	88.8	NA	1	3.4	1	1	1	0	0	0	0	0	0	0	0	0	0	37.4	1	27.7	1
A67	61	F	M1	97	86	79.6	2	0	0	1	1	3	0	1	1	0	0	0	0	0	1	0	24.1	1	6.3	1
A68	62	M	M1	19	3	49.2	2	1	4.4	0	0	0	0	0	0	0	0	0	0	0	0	0	52	0	49.8	0
A69	62	F	M4	98	1.5	21	3	1	6.2	1	0	1	0	NA	NA	NA	NA	NA	1	0	0	NA	12.5	1	7.1	1
A70	59	F	M4	99	73.5	71.8	3	0	0	0	0	3	0	0	0	1	1	1	0	0	0	0	6.1	1	0	1
A71	28	M	M1	122	0	69.6	2	1	6.8	0	1	2	1	0	0	0	0	0	0	0	0	0	61.7	0	60.6	0
A72	67	M	M4	120	13	24.4	3	0	0	0	0	3	0	0	0	0	0	0	1	0	0	0	0.8	1	0	1
A73	39	F	M4	69	7.5	25.4	3	1	3.4	1	1	2	0	0	0	0	0	0	0	0	1	0	61	0	5.3	1
A74	62	M	M5	4	0.5	82.2	2	0	0	0	1	0	0	0	0	0	0	0	0	0	0	0	3.5	1	2.6	1
A75	63	M	M8	28	19	NA	3	0	0	0	0	1	0	NA	NA	NA	NA	NA	1	NA	NA	NA	5.3	1	0	1
A76	43	M	M4	101	20.5	42	3	0	0	1	0	3	0	0	0	0	0	0	0	0	1	1	26.4	1	1.8	1
A77	61	F	M1	3	0	80.8	2	1	3.5	0	1	3	1	0	1	0	0	0	0	1	0	0	49	0	48.1	0
A78	58	M	M1	71	NA	94	2	1	7	0	0	3	0	0	0	1	0	1	0	1	0	0	52.6	0	51	0
A79	66	F	M5	63	0.4	88.6	2	0	0	1	1	1	0	NA	0	NA	NA	NA	NA	1	0	NA	5.7	1	1.8	1
A80	28	F	M4	121	14.5	35.2	2	0	0	0	0	4	1	1	0	1	0	0	0	1	0	0	3.2	1	0	1
A81	38	F	M1	91	84	90.6	1	1	5.2	1	1	1	0	0	0	0	0	0	0	0	0	0	42.3	0	1.1	1
A82	65	F	M5	117	22.5	88	2	0	0	0	1	4	0	1	0	1	0	0	0	1	0	0	41.1	0	39.5	0
A83	58	M	M2	32	12.5	41.6	2	1	4.9	0	0	1	0	1	0	NA	NA	NA	NA	0	0	NA	36.6	1	34.4	1
A84	57	M	M5	118	4.5	34.2	2	0	0	0	1	2	0	0	0	0	0	0	0	1	0	0	75.8	0	74.9	0
A85	63	F	M1	116	98.5	97.8	2	0	0	0	0	4	1	0	1	0	0	0	0	0	0	1	0.8	1	0	1
A86	52	M	M8	40	7	24.8	2	0	0	0	0	1	0	0	0	0	0	0	0	0	0	1	43.1	0	39.8	0
A87	21	F	M2	86	43	51	2	1	5.4	1	0	2	1	0	0	0	0	0	0	0	0	0	82.9	0	1.4	1
A88	63	M	M1	104	67	60.8	2	0	0	0	0	2	0	0	0	0	1	1	0	0	0	0	7.6	1	0	1
A89	37	M	M4	79	36	55.4	1	1	17.9	0	1	2	1	0	0	0	0	0	0	0	0	0	79.6	0	78.5	0
A90	62	F	M4	36	32	69	3	1	4.8	0	1	2	1	0	0	0	0	0	0	1	0	0	10.2	1	9.3	1
A91	53	M	M2	111	57	54.6	2	0	0	1	1	4	1	0	1	0	0	1	0	0	0	0	41.4	1	6.8	1
A92	31	M	M2	75	17.4	26	1	0	0	0	1	0	0	0	0	0	0	0	0	0	0	0	76.4	0	75	0
A93	60	M	M4	26	8.6	48.6	2	0	0	1	1	1	0	0	0	0	0	0	0	0	0	0	19.7	1	3	1
A94	33	F	M2	80	73	69.2	2	0	0	0	1	2	0	0	0	0	0	1	0	1	0	0	35.8	0	34.8	0
A95	42	M	M8	61	1	20.2	3	0	0	1	NA	1	0	NA	NA	NA	NA	NA	0	0	0	NA	75.4	1	65.3	1
A96	58	M	M2	33	55	75	2	0	0	1	1	3	0	0	1	0	0	0	0	1	0	1	76.3	0	38	1
A97	54	M	M8	123	1	21.6	2	1	6.8	0	1	1	0	0	0	0	0	0	0	0	0	0	66.5	0	65.3	0
A98	55	M	M2	30	73	53.8	1	0	0	1	1	0	0	0	0	0	0	0	0	0	0	0	8.3	1	3	1
A99	63	M	M2	130	52	31.6	2	0	0	0	0	1	0	0	0	1	0	0	0	0	0	0	60.6	0	57.8	0
A100	39	M	M2	27	91	64.6	2	1	4.5	0	0	1	0	1	0	0	0	0	0	0	0	0	74.5	0	73.1	0
A101	56	M	M1	124	86	95	3	1	3.3	1	1	4	0	1	1	0	0	0	1	0	0	1	10	1	8.2	1
A102	62	M	M1	60	65.6	79.4	2	1	4.1	0	0	2	0	0	1	0	0	0	0	0	1	0	65.9	0	64.5	0
A103	63	M	M1	74	92	68.4	2	0	0	0	0	2	0	0	0	0	0	0	1	0	1	0	9.4	1	0	1
A104	36	F	M6	22	10	4.8	2	0	0	0	1	1	0	0	0	NA	NA	NA	NA	1	0	NA	60.5	0	59.4	0
A105	55	F	M2	109	75	74.4	2	1	6.7	0	1	2	1	0	0	0	0	0	0	1	0	0	58.9	0	58	0
A106	24	F	M1	48	89.5	93.6	2	1	4.6	0	1	4	1	0	1	0	1	0	0	1	0	0	46.7	0	45.8	0
A107	37	M	M1	114	83	90.2	3	0	0	1	0	1	0	0	0	0	0	1	0	0	0	0	15.7	1	12.4	1
A108	39	M	M4	72	61.6	61.6	2	1	5.6	0	1	2	1	0	0	0	0	0	0	0	0	1	53.6	0	52.5	0
A109	43	M	M2	38	83.5	85	2	0	0	0	1	1	0	0	0	0	0	0	0	1	0	0	52.5	0	51.3	0
A110	50	M	M1	62	53.4	94	3	1	4.9	0	0	3	0	0	0	0	0	0	0	1	0	1	48.7	0	46.4	0
A111	52	F	M1	82	75.1	75.2	2	0	0	0	1	3	0	1	1	0	0	0	0	1	0	0	47.4	0	46.5	0
A112	61	F	M4	70	49	47.2	3	1	4.4	1	0	2	0	0	0	0	0	1	1	0	0	0	7.4	1	4.3	1
A113	66	F	M1	45	98.5	92.6	2	1	6.6	0	0	1	0	0	1	0	0	0	0	0	0	0	58.8	0	56.4	0
A114	28	F	M1	102	0	88	2	0	0	1	1	1	0	0	0	0	0	0	0	0	1	0	62.1	0	16.9	1
A115	55	F	M4	100	25.5	32.2	2	0	0	1	1	7	0	1	1	0	0	1	0	1	0	0	35.3	1	18.2	1
A116	37	F	M4	65	1.4	31.4	3	0	0	0	0	0	0	NA	NA	NA	NA	NA	NA	0	0	NA	2.4	1	0	1
A117	56	F	M4	128	46	56.8	2	0	0	0	0	2	1	0	0	0	0	0	0	0	0	0	4.4	1	0	1
A118	45	F	M4	127	29	37.8	1	0	0	0	1	2	0	0	0	0	1	1	0	0	0	0	80	0	78.9	0
A119	35	F	M4	46	44	58.2	1	1	21.4	0	1	1	0	0	0	0	0	0	0	0	0	0	47	0	45.7	0
A120	21	M	M1	56	17	59.6	1	0	0	0	1	1	0	0	0	0	1	0	0	0	0	0	78	0	76.6	0
A121	37	F	M2	131	60	67.6	2	0	0	0	1	5	0	1	0	0	0	1	0	1	0	0	40.8	0	39.9	0
A122	64	F	M2	NA	NA	NA	2	0	0	0	0	0	NA	NA	NA	NA	NA	NA	NA	NA	NA	NA	42.5	1	0	1
A123	61	M	M1	73	89.5	95.6	2	1	3.9	0	1	6	1	1	1	0	0	0	0	1	0	0	12.6	1	11.6	1
A124	41	M	M2	84	23.2	23.2	1	1	26.7	0	1	0	0	0	0	0	0	0	0	0	0	0	45.6	0	44.2	0
A125	60	F	M1	41	83.5	81.2	2	0	0	0	0	4	1	1	1	0	0	0	0	1	0	0	5.3	1	0	1
A126	56	M	M6	11	0	32	2	1	5.1	0	1	1	0	0	0	0	0	0	0	0	0	0	70	0	69	0
A127	55	M	M2	21	13.6	30.6	3	0	0	1	0	2	0	0	0	0	0	0	1	0	0	0	14.3	1	4.1	1
A128	61	M	M8	2	2.6	40.2	3	0	0	0	0	0	0	0	0	0	0	0	0	0	0	0	31.7	1	0	1
B01	63	M	M4	7.99	15.5	27.8	2	0	0	1	1	1	0	0	0	0	0	1	0	0	0	0	12.6	1	6.5	1
B02	59	F	M4	41	27	59	2	0	0	1	1	5	1	1	0	0	0	1	0	1	0	0	12.1	1	8.7	1
B03	75	F	M1	1.64	8	29.8	3	0	0	0	0	2	0	0	0	0	0	0	1	0	0	0	3.4	1	0	1
B04	70	M	M2	30.3	68.5	90	2	0	0	0	1	1	0	0	0	0	0	0	0	1	0	0	48.4	1	46.9	1
B05	29	M	M8	2.53	15	26.4	2	1	3.2	0	1	0	0	0	0	0	0	0	0	0	0	0	74.4	0	73.3	0
B06	32	M	M1	58.4	91.5	82.2	3	1	4	1	0	1	0	0	0	0	0	1	0	0	0	0	10.7	1	6.4	1
B07	33	M	M4	14.7	7	51.2	2	0	0	0	0	0	0	0	0	0	0	0	0	0	0	0	2.6	1	0	1
B08	67	F	M2	1.35	0.5	25.2	2	0	0	0	1	2	0	0	0	0	0	1	0	1	0	0	62.9	0	61.9	0
B09	43	M	M2	39.6	53.5	74.8	2	1	3.9	1	0	1	0	0	0	0	0	0	0	0	0	0	31.8	1	24.9	1
B10	40	F	M2	54.7	77.5	54	2	0	0	1	1	1	0	0	0	0	0	1	0	0	0	0	14.6	1	7.1	1
B11	57	F	M4	106	52	69.6	2	0	0	0	0	2	1	1	0	0	0	0	0	0	0	0	7	1	0	1
B12	56	F	M2	9.06	11	41.4	3	0	0	0	0	1	0	0	0	0	0	0	1	0	0	0	11.3	1	0	1
B13	66	M	M8	34.9	87	73.4	2	0	0	1	1	2	0	0	0	0	0	0	0	1	0	0	69	0	11.1	1
B14	68	M	M8	12.7	7	28.2	2	0	0	1	1	2	0	0	0	1	0	0	0	1	0	0	21.7	0	7.9	1
B15	64	M	M5	185	21.5	72.2	2	1	5.6	0	1	2	1	0	0	0	0	0	0	1	0	0	65.9	0	64.8	0
B16	59	F	M1	2.17	8	71.4	2	1	6.5	0	1	2	0	0	1	0	0	0	0	1	0	0	67.6	0	66.3	0
B17	47	M	M2	14.4	84.5	65.8	3	0	0	0	0	2	0	0	0	0	0	0	0	0	1	0	6.9	1	0	1
B18	47	F	M8	0.81	28	50	2	1	5.6	0	0	1	0	0	0	0	0	0	0	0	0	1	63.7	0	61.8	0
B19	72	F	M4	44.9	17	37	1	0	0	0	1	1	0	0	0	0	0	1	0	0	0	0	65.2	0	64.2	0
B20	25	M	M4	96.1	35.5	27.8	2	1	4.6	0	1	1	0	0	0	0	0	0	0	1	0	0	38.7	0	37.7	0
B21	31	F	M4	3.93	16.5	40	1	0	0	1	1	2	0	0	0	0	0	1	0	0	0	0	64.9	0	10.2	1
B22	64	F	M1	3.95	69	89.4	2	1	4.4	0	1	5	1	0	1	1	0	0	0	1	0	0	62.2	0	61.2	0
B23	28	M	M5	16.1	49.5	77.4	3	1	4.6	0	1	1	0	0	0	0	0	0	0	0	0	0	64.7	0	63.5	0
B24	65	M	M6	36.7	29.5	35.8	3	1	3.6	1	0	1	0	0	0	0	0	0	1	0	0	0	8.9	1	5.4	1
B25	73	F	M8	0.69	15.5	46	2	0	0	1	0	2	0	1	1	0	0	0	0	0	0	0	7	1	3	1
B26	70	F	M1	147	84.5	91.11	2	0	0	0	1	3	1	0	0	1	0	0	0	1	0	0	61.1	0	59.9	0
B27	47	M	M1	218	92	86.4	2	1	4.7	0	1	3	0	0	0	0	0	1	0	0	1	0	63.8	0	62.6	0
B28	54	F	M1	133	94.5	91.8	2	1	4.8	0	1	3	1	0	1	0	0	0	0	1	0	0	63.1	0	61.9	0
B29	45	F	M8	1.82	1.5	57.2	2	0	0	1	1	0	0	0	0	0	0	0	0	0	0	0	14.3	1	8.1	1
B30	67	M	M8	7.84	10.5	20	2	0	0	1	1	1	0	0	0	0	0	0	0	1	0	0	10.2	1	5.6	1
B31	62	M	M6	1.24	6	74	2	0	0	0	1	1	0	0	0	0	1	0	0	0	0	0	61.5	0	59.9	0
B32	70	M	M4	22.6	27	50.4	2	0	0	1	1	5	0	1	1	0	0	0	0	1	0	0	4.9	1	0.7	1
B33	60	F	M2	19.9	18	30.4	1	0	0	0	1	2	0	1	0	0	0	0	0	0	0	0	59.4	0	58.2	0
B34	69	M	M8	121	4.5	33.4	2	0	0	1	1	6	0	0	0	0	1	1	0	0	0	1	14.4	1	5.5	1
B35	53	M	M5	29	9.5	82.6	2	0	0	1	1	3	1	1	0	0	0	0	0	1	0	0	10	1	4.6	1
B36	62	M	M1	110	97	82	2	1	4.9	0	1	0	0	0	0	0	0	0	0	0	0	0	58.4	0	57.2	0
B37	67	F	M8	23.1	17	24.4	2	0	0	1	1	4	1	1	0	0	0	0	0	1	0	0	8.5	1	4.1	1
B38	54	F	M8	105	7.5	34.4	2	0	0	1	1	1	0	0	0	0	0	1	0	0	0	0	29.3	1	7.5	1
B39	59	F	M2	182	85	63.4	2	0	0	1	1	3	0	0	1	0	0	0	0	1	0	0	33.2	1	7.4	1
B40	66	F	M4	19.4	24.5	25	3	1	3.9	1	0	1	0	0	0	0	1	0	0	0	0	0	14.1	1	7.8	1
B41	46	F	M8	25.9	50	36.4	2	0	0	0	0	3	1	1	0	0	0	0	0	1	0	0	3.8	1	0	1
B42	54	F	M8	218	57.5	NA	2	1	3.6	0	1	3	1	1	0	0	0	0	0	1	0	0	55.8	0	54.5	0
B43	69	M	M8	12.1	27	20.4	2	0	0	0	0	1	0	0	0	0	0	0	0	0	0	0	3.9	1	0	1
B44	58	F	M2	9.36	42.5	61.8	2	0	0	1	1	4	0	1	0	1	0	0	0	1	1	0	6.1	1	4.2	1
B45	47	M	M4	83.4	19.5	39.8	2	1	7.6	1	1	2	1	0	0	0	0	0	0	1	0	0	17.2	1	8.5	1
B46	65	M	M8	2.47	1.5	25	2	0	0	1	1	2	0	0	0	0	1	0	0	0	0	0	33	1	16.8	1
B47	60	F	M8	1.93	6	25	2	1	4.1	0	0	1	0	0	0	0	0	0	0	0	0	0	54.5	0	52.7	0
B48	66	F	M8	75.5	2	55.8	2	0	0	0	0	3	1	0	0	0	1	1	0	0	0	0	2.1	1	0	1
B49	50	M	M2	1.28	11.5	45	3	1	5.1	0	0	2	0	0	0	0	0	1	0	0	0	0	51.8	0	48.9	0
B50	24	F	M8	64.5	65	28.8	3	0	0	1	1	4	1	0	1	0	0	1	0	1	0	0	33.8	1	5.8	1
M - male, F - female, CR - complete remission, FAB – French American British classification
